# Supplementary material for: Granzyme A as biomarker for diagnosis in tuberculous pleural effusion
Source: JCI Insight. 2024 Dec 6;9(23):e185307. doi: 10.1172/jci.insight.185307 (PMC11623936; doi:10.1172/jci.insight.185307)
Supplement: Supporting data values [file jciinsight-9-185307-s241.xlsx]

## Sheet: Figure 2A
Discovery-TPE-GZMA	Discovery-MPE-GZMA
925.518	41.0737
818.791	29.2105
630.983	356.93
2773.99	41.7008
54.7448	21.2248
1187.26	76.2517
801.131	0
170.072	29.8182
749.705	38.6315
1026.61	30.7383
491.618	44.3282
167.585	0
116.689	76.5375
0	19.3638
133.728	43.6214
102.289	77.361
3082.66	15.8392
3921.68	0
2863.64	298.467
3594.22	83.3424
452.825	60.6266
2391.47	33.7187
166.397	0
1694.08	78.4047
569.799	28.138
519.084	251.641
2092.01	1585.86
1870.26	0
1601.52	0
544.24	29.9708
39.628	0
811.51	79.2594
2629.81	0
1026.4	0
1268.51	34.0383
2794.67	0
2634.98	13.5444
284.868	36.9657
366.58	33.7187
0	78.4881
965.75	2.51915
136.012	77.674
259.576	0
1.178	0
1767.51	20.3748
176.844	84.432
3747.49	30.1238
1194.97	220.581
43.8744	81.0078
2252.59	76.3937
504.008	0
1126.26	0
1058.92	0
2368.08	83.3225
48.8116	26.0937
2122.13	37.5031
264.466	0
909.167	78.3217
171.511	0
2316.85	0
2290.12	0
392.76	27.7436
389.701	43.0942
201.02	125.233
381.686	0
2634.98	97.9679
621.838	0
2230.19	33.4002
1966.4	80.6262
834.78	44.6834
3555.08	0
102.498	0
2449.22	0
194.157	44.9881
382.053	0
251.117	5.16938
1093.26	0
2730.55	76.4654
1026.4	8.12336
218.725	0
2773.4	0
33.0881	20.884
951.148	62.8855
2056.13	7.26604
3709.32	46.2953
172.515	47.8675
6767.04	75.4373
1483.74	82.6066
1386.63	75.973
3635.37	27.4142
1813.46	32.2942
697.126	0
2532.07	0
2425.78	85.1074
2704.56	703.494
509.765	514.051
441.927	70.5417
199.584	134.736
2783.27	0
3757.24	82.196
1701.38
6775.91
2276.12
679.742
2069.98
2605.8
189.511
4956.64
1390.25
964.087
6795.44
1113.21
350.194
4118.98
456.502
241.341
844.976
58.2386
898.652
3592.44
781.786
1615.11
60.4135
2916.15
2313.57
476.755
2765.21
1030.22
1852.22
677.052
1021.27
671.125
214.623
3156.2
107.327
2052.21
364.55
178.05
2.12212
222.293
707.068
548.956
251.117
150.861
2135.93
949.238
815.719
566.199
117.539
759.835
935.437
3205.95
2514.93
431.594
3656.93
563.542
857.722
508.347
6.40872
239.6
816.741
1024.43
1313.82
563.542
1369.57
28.2719
398.521
443.642
1487.12
2215.14
869.193
416.354
4298.15
51.4789
2632.72
254.247
740.878
0
1440.45
117.348
2346.89
56.6184
0
597.119
465.521
277.209
1397.84
3615.66
1748.99
1631.34
471.369
6790.11
0.44826
2652.96
0
64.0995
806.288
1476.11
121.277
2587.8

## Sheet: Figure 2B
Discovery-TPE-ADA	Discovery-MPE-ADA
51.1	4.8
14	105.9
58.8	7.9
42.1	14.3
12.9	5.7
44.1	11.6
57	10.9
69.3	12.1
26.9	12.8
46.2	3.7
44	20.7
31.7	9.1
29.3	28.5
5	17.8
55.4	13.6
123	10.5
29.4	10
23.8	23.2
83.6	10.8
96.9	23.2
77.4	13.5
92.6	8.4
27.3	16.5
77.9	19.4
38	18.8
33.8	18.8
47	15.2
17.9	13.3
48.7	12.2
65.5	11.4
38	7.1
62.6	7.4
74.2	10.9
77.4	3.8
38.5	32.9
50.8	2.4
84.7	14.6
27.9	14.4
27.3	13.9
14.4	5.9
0.7	16.5
37.9	12
47.3	7.1
5.4	4
46.6	24.3
33.8	5.9
94.1	6.9
32.8	22.6
55.9	11
56.4	9.8
17.7	7.9
43.6	9.3
12.7	7.2
38.6	10.4
9.2	9.4
83.6	19.2
52.7	2.8
23.8	7.4
66.8	8.3
62.5	16.5
54.5	6.7
41.3	22.6
34.3	5.3
52.8	25.7
30.6	14.3
40.9	19.4
48.2	4.1
40.7	8.1
33.8	8.2
62.6	15.7
48.6	7.1
26.7	12.5
66.7	45.1
10.8	9.6
36	5.9
25.9	8.8
55.3	8.4
51.3	10.8
52.9	19
55.7	6.4
75.6	9.5
5.8	20.2
69.5	8.4
65.8	9.3
22.8	10.5
32.2	9.4
63.5	5.4
58.7	22.8
45.6	8.3
55.8	6.5
27.9	6.6
58	6.2
46.5	1.5
64.5	11.4
84.8	11.6
45.2	11.6
30.2	3.3
65.2	10.3
119.2	6.8
44.5	12.3
52.9
49.8
58.2
53.7
100.5
58.8
55.7
86.7
61.7
72.8
30.1
65.8
31
9.4
33
42.6
65.8
51
29.4
66.2
35.4
45.4
11.7
64.3
45.7
56.7
51.5
55.5
100.2
41.1
54.8
46.4
26.7
158.9
34.3
54.1
77.4
52
21.4
53.7
42.9
45.6
57.5
45.4
50.3
35
60.8
61.5
21.9
33.1
30
51.6
77.8
35.7
184.1
33.4
30.6
34.3
12.3
25.8
78.9
44.4
53.1
33.1
38.7
38
54.7
42.1
83.4
51.1
33.4
58.8
25.7
51.7
40.6
3.4
77.9
4.7
70.6
17.6
66.3
46.4
5.1
37.3
47.3
24.9
41.8
56
57.7
74.9
45.2
71.2
6.8
38.9
6.4
15.5
56.4
69.8
46.2
8.1

## Sheet: Figure 2C
Discovery-TPE-LDH	Discovery-MPE-LDH
355	120
157	506
753	404
663	218
127	203
811	345
352	1121
565	2356
215	157
2071	124
249	1658
471	838.9
365	975
98	212.6
345	931
1673	230
319	343
548	499
1285.8	1748
1384	1624
687.1	103.3
1706	299
261	499
840	477
204	249.6
682	1266
804	834
684	388
687.1	213.9
447.8	192
603	205
1041	322
1237	169.6
551.4	136
196	93
849	147.3
625	288.4
378	2356
386	178
666	464
471	398.3
300	107
434	152
142	230
416	1748
283	297
792	211
769	213
2328	213.9
555	196
143	393
334	477
1480	158.8
920	377
163	312
1014	407.2
757	506
1865	834
393.6	464
1493	169.6
418	405
214.7	249
453	312
587	1090
480	477
398	975
444	43
688	239
682	1229
692	468
748	560
347	249.6
390.5	139
141	101
268	312
2328	43
407	322
519	158.8
551.2	73.2
1673	223
1293	214
126	601.9
128	405
776	248
230	213
237	995
903	101
364	56.3
369	147.3
684	477
981	131
640	124
353	99
707	157
1049	560
399	560
236	157
204	196
1358	373
355	1121
582
852
472
211
2334
644
310
672.6
366
910.9
458
696
386
566
370
362
696
3278
505
1363
614
2041
94
979
532
755
439
480
895
226
389
364
181
2414
1228
837
1136
323
296
406
288
256
355
284
474
1925
503
882
169
172
321
332
802
626
3977
555
278
254
160
892
1027
369
994
363
728
1188
640
204
797.8
531
197
401
319
1102
813
76
329
75
1177
713
571
477
298
356
329
278
377
722
823
533
597.3
962
158
586
150
248
391
273
307
1152

## Sheet: Figure 3B
TPE	MPE
1	0.195762
0.8745	0.516226
0.993333	0.286286
1	0.036143
0.623806	0.096972
0.996667	0.0235
1	0.077558
0.98	0.084944
0.958	0.220857
0.9925	0.10106
0.987	0.068627
0.983333	0.093273
0.970452	0.33496
0.57329	0.042095
0.973714	0.050667
0.91823	0.055262
1	0
0.902845	0.194049
0.995	0.227063
1	0.089734
1	0.322286
0.995	0.057833
0.9875	0.089542
0.995	0.09894
0.983143	0.056452
0.981667	0.266679
1	0.600302
0.82823	0.019189
1	0.053784
0.99	0.009
0.826115	0.016638
0.986	0.0025
0.9925	0.069138
0.992143	0.175069
0.995	0.307258
0.995	0.187935
1	0.117524
0.984667	0.121857
0.993333	0.035143
0.344859	0.0105
0.648175	0.058132
0.970714	0.170905
1	0.192626
0.612843	0.216304
1	0.226817
1	0.108222
0.988333	0.020833
0.976667	0.501286
0.868667	0.029762
0.997143	0.043095
0.853103	0.005058
1	0.028058
0.638603	0.261746
1	0.005833
0.513274	0.021333
1	0.025
1	0.164399
0.802	0.026881
1	0.010058
1	0.144959
1	0.025058
0.960667	0.150817
1	0.073917
1	0.575452
1	0.058332
1	0.122377
0.988333	0.269167
1	0.055381
1	0.036659
1	0.049881
1	0.063439
0.930905	0.112189
1	0.39171
0.70027	0.1495
1	0.073058
0.868714	0.218631
0.995	0.010058
0.997143	0.163774
0.992143	0.201381
0.973714	0.105007
0.995	0.024972
0.420317	0.123738
0.896667	0.037714
1	0.118274
0.803774	0.0235
0.968	0.052881
1	0.234679
0.995	0.217433
1	0.117024
1	0.023333
0.91	0.24671
0.983333	0.319883
1	0.183489
1	0.108357
1	0.276952
1	0.232905
0.983333	0.090556
0.96881	0.264381
0.966111	0.035892
0.995	0.025167
0.995
0.995
1
0.972143
0.995
1
1
1
1
0.981
1
1
1
0.78123
1
1
1
0.883643
1
1
1
0.9925
0.474397
0.970333
0.997143
0.993333
1
1
0.995
0.978
1
0.995
0.944333
0.964444
0.941619
0.995
0.959381
1
0.426668
0.978
0.99
0.995
1
0.993333
1
0.985
1
0.976
0.616381
0.975
1
1
1
1
0.964444
0.972143
1
1
0.466286
0.886333
0.981
0.995
0.953833
0.995
1
0.692857
1
0.979143
0.986667
0.997143
0.995
1
0.960083
0.880976
1
0.686476
0.995
0.527707
0.975167
0.485369
0.995
0.845532
0.413192
0.995
1
0.861869
1
1
1
0.992143
0.993333
0.982
0.493591
1
0.453099
0.410238
1
0.995
0.977286
0.764698

## Sheet: Figure 4A
Validation-TPE-GZMA	Validation-MPE-GZMA	Validation-PPE-GZMA
173.586	7.23067	66.9464
3986.39	0	313.161
1531.45	79.0848	68.5713
310.664	278.652	125.313
73.1607	31.5127	0
550.004	0.16339	0
383.583	75.7015	0
492.084	0	0
813.554	40.789	51.6277
249.888	0	40.5048
347.373	164.673	313.736
1750.2	0	57.7474
27.5624	69.5518	71.525
500.781	75.1172	3581.13
2725.62	50.3316	41.3589
590.244	62.0321	0
1129.5	28.7576	26.0768
687.978	0	97.5818
2010.82	1054.05	76.5304
1941.38	0	0
351.909	41.5588	43.0794
480.507	212.166	3678.39
310.757	35.3281	51.6277
339.049	30.8926	141.288
1552.16	51.456	406.457
1050.44	35.3281	45.1075
1740.23	255.296	73.182
772.836	530.744	45.1075
1687.46	76.6102	40.221
84.5697	85.1074	47.1581
2122.6	67.7454	107.97
1256.15	16.5078	1087.09
898.253	1.97774	46.8638
0	0	44.8164
1487.87	0.16339	54.3589
1185.03	92.3346	76.5304
2719.86	75.3079	102.731
2361.2	0	16.8797
217.252	0	26.2902
878.37	0	18.8621
1281.76	85.4512	62.809
82.5033	0	0.667
734.293	641.225	4.379
3727.47	9.58643	0
487.31	0	0
364.323	27.9789	0
211.397	0	37.778
639.617	79.7939	81.698
98.7577	77.2839	0
789.59	40.1548	18.014
2923.2	33.2413	0
272.495	35.8165	25.0464
2630.87	28.4571	0
1043.5	76.3937	17.3716
2646.75	76.9051	29.918
219.026	0	21.9098
2739.29	77.4386	16.5531
175.219	77.674	0
1663.6	75.7015	46.063
137.759	76.6832	71.647
2382.09	0	0
2615.04	0	5.976
463.36	17.8316	206.925
651.971	18.5289	5.347
2553.51	21.7381	0
2522.64	31.9602	0
377.628	1.178	0
2934.16	0	51.134
365.626	122.69	0
2023.68	30.8422
2026.26	17.5361
1883.08	559.547
430.782	23.467
2129.13	0
122.147	0
1018.9	19.0291
705.982	19.8681
295.044	18.0313
195.114	0
1495.6	451.945
470.548	774.976
862.446	15.7416
5563.35	16.7163
835.293	18.746
1973.32
62.5192
262.895
3488.81
492.582
142.163
5664.95
1490.84
202.405
0
1256.92
17.2725
270.401
310.01
1971.18
843.957
100.864
92.7557
78.0754
209.267
495.424
288.022
129.863
959.749
837.152
173.602
347.822
2512.36
3596.62
41.88
418.959
122.278
385.028
1343.89
3992.36
3385.75
3385.75
799.931
558.408
26.648
55.9556
2519.99
2778.39
2773.99
2771.07
698.042
991.574
556.766
0
87.5828
0
0
6204.4
6582.45
670.958
5130.58
2009.79
1042.79
6798.99
4154.39
6708.47
4521.79
6671.19
2963.43
2498.09
6328.64
1835.57
850.839
2401.73
1840.41
815.661
2438.44
391.23
960.197
1926.89
1347.15
2527.15
288.101
34.0355
1020.12
59.6918
98.7396
206.138

## Sheet: Figure 4B
Validation-TPE-ADA	Validation-MPE-ADA	Validation-PPE-ADA
101.8	10.9	7.4
35.4	3.3	2.5
46.5	9.4	15.1
46.8	16.5	13.3
38.7	9.6	14.7
26.7	41.7	14.6
40.7	16.5	58.2
44.4	11	31
17.7	7.4	24.9
70.6	5.6	7.9
45.1	4.8	6.9
60.5	24.3	12.5
9.4	8.3	35.6
58	1.5	4.4
138.5	13.3	4.9
65.2	11.6	47.4
42.9	10.9	8.8
51.4	5.7	10.5
43.8	10.8	8.6
34.2	11	24.9
50.2	8.3	3.3
50.1	18.8	47.6
42.3	28.5	15.5
24.7	16.5	1.6
59.9	5.9	10.7
35.6	10.9	3.3
66.1	21	11.9
49	6.2	7.2
68.1	11.4	5.9
21.2	8.2	3.8
57.8	8.6	22.7
22.6	14.7	10.8
46.6	7.4	17.3
16.6	8.2	7.2
33.7	27.3	15.8
44.8	8.1	8.4
63.5	6.9	8.4
129.1	3.8	3.8
58.7	14.3	4.2
54.2	14.3	2.5
43.9	2.8	10.6
9.4	5.3	6.5
40.9	6.7	35.6
71.7	11.2	7.9
70.2	15.2	3
61.1	11.6	3.7
46.8	32.7	1.8
12	6.5	2
53.5	14.4	4.8
50.6	32.9	4.9
65.5	12.1	7.3
25	105.9	4.9
58.8	6.6	47.4
53.8	9.3	58.2
81.1	18.5	16.8
4.8	13.6	9.1
46.7	9.1	6.7
50.5	26.9	18
61.6	11.4	15.4
64.6	9.7	26.1
39.6	20.7	17.2
80	6.3	9.5
42.1	5.9	8.7
50.5	21.8	15.1
63.8	16.5	8.9
58.9	10.9	21.2
37.6	7.5	2.4
71.4	11.6	13.4
20.3	7.9	19.9
26.9	5.6
55.9	3.8
60.7	9.2
54.9	6.8
87.2	26
38.8	9.4
68	19.2
78	8.4
99.4	14.6
34.4	21.3
45.4	12.5
48.5	22.6
84.2	21.2
348.2	51
64.6	10.3
50.6
43.6
30.4
58.1
61.3
58.9
179.2
16.1
45
13.5
59.8
18.9
40.8
52
47.7
51
19.2
27.7
5
45.3
49.4
32.2
13.3
58.6
51.5
23
36.5
19
26.1
24.9
54.8
43.7
38.8
15.4
38.5
44.5
23.7
53
40.7
3.7
21.4
42.6
180.1
69.5
49.8
49
56.2
19.6
33.2
34.1
38.1
31.9
29.7
46.7
62.8
12.4
38.2
39.2
36.9
35.1
29.4
7
8
27.7
43.2
45.3
54.4
35.5
13.5
53.4
25.5
31.4
10.6
395
47.7
69.6
101.8
59.6
8.1
81.4
49.9
49.2
31

## Sheet: Figure 4C
Validation-TPE-LDH	Validation-MPE-LDH	Validation-PPE-LDH
1102	301.6	482
391	213	213.9
65	322	373
474	322	127
1865	134	838.9
261	205	601.9
398	127	1624
131	1867	167
1246	1090	560
474	56.3	64
1078	288.4	405
106.9	243.8	384
159	131	424.8
504	2287	388
3660	359	211
743	995	373
753	466	106
1480	345	373
477	301	931
380	211	249
378	407	248
351	342	807
344	266	264
136	299	107
1021	131	384
437	322	248
603	1229	435
391	338	148
592	405	164
238	482	134
1214	121	422
571	324	367
389	239	342
323	301	148
740	393	301
574	132.4	120
1296	482	120
3278	234	99
337	164	122
446	376	64
259	103.3	245
122	91	139
304	103.3	229
2448	566	225
606	124	108
392	1867	106
201	193	85
98	180	72
222	183	212
725	569	362
1776	205	343
304	482	150
1152	180	2356
424	127	152
621	311	366.3
132	93	59.3
1198	95.2	62.9
374	359.4	132.4
324	64	126.2
723	196	424.8
407	167	359.4
1407	388	158.8
551	211	74.9
373	1294	229.8
928	235	95.2
1054	1121	356.8
391	257	38.2
443	482	382
131	292	127
483	239
934	464
337	413.4
401	73.2
289	121
214	113.2
964	243.8
449	49
261	722
270	254.8
284	147.3
410	398.3
719	301.6
6368	169.6
658	838.9
386
261
211
566
1162
4332
3544
396
593
171
522
293
250
469
792
505
501
278
65
254
391
421
230
274
535
128
324
192
546
278
305
252
167
101
196
319
142
1246
700
97
690
1231
3501
1219
1865
677
982
298
261
672
302
2149
598
607
600
184
332
523
501
295
270
1228
188
443
427
355
1260
640
723
651
213
680
232.4
5
587
595
1039.8
412.6
76.6
298
299.6
310.1
449.3

## Sheet: Figure 4D
TPE	MPE	PPE
0.949159	0.625163	0.060048
1	0.044654	0.485738
0.865	0.009167	0.169321
0.973333	0.39223	0.569746
0.71931	0.261139	0.228621
0.99	0.021638	0.276804
1	0.287187	0.637944
0.874	0.091836	0.336948
0.586762	0.031381	0.447353
1	0.264532	0.201417
0.925881	0.486845	0.289619
0.876667	0.271839	0.115048
0.24344	0.334401	0.71531
0.988333	0.110806	0.678841
0.964444	0.075333	0.142698
0.995	0.457794	0.578892
1	0.009	0.14019
0.976667	0.005058	0.085905
1	0.639087	0.012714
1	0.123341	0.382573
1	0.129496	0.180853
1	0.404798	1
1	0.096833	0.29119
0.825417	0.051833	0.473798
0.956833	0.430639	0.318048
1	0.060357	0.17602
1	0.931381	0.042667
1	0.401548	0.16069
1	0.0075	0.379663
0.268095	0.153964	0.189448
0.9925	0.342091	0.472869
0.74575	0.011667	0.595016
1	0.451353	0.074762
0.11603	0.091487	0.16069
0.983333	0.025855	0.237917
0.98	0.172579	0.136357
0.995	0.079333	0.416655
0.964444	0.077472	0.167763
1	0.515915	0.095583
1	0.018058	0.217763
1	0.121333	0.203214
0.157524	0.308667	0.463375
1	0.668607	0.546877
0.995	0.098833	0.036305
0.993333	0.143632	0.144323
1	0.082389	0.163489
0.958143	0.034638	0.259083
0.728274	0.052095	0.192361
0.789214	0.456452	0.272831
1	0.101167	0.130767
0.99	0.039643	0.005058
0.856869	0.131687	0.324044
1	0.015	0.68092
1	0.313841	0.435353
1	0.016667	0.031429
0.698567	0.288545	0.20175
0.9925	0.259468	0.267548
1	0.111679	0.316926
1	0.168528	0.361734
0.970714	0.050095	0.484012
1	0.351486	0.115197
1	0.122863	0.312905
0.982143	0.168461	0.661798
0.995	0.057611	0.12019
1	0.181746	0.302712
1	0.052222	0.224358
1	0.241673	0.268334
1	0.015058	0.111833
0.796091	0.386452	0.335151
0.996667	0.556115
1	0.01619
1	0.985
1	0.211917
0.995	0.271579
0.888381	0.189701
0.963	0.119238
0.978333	0.196417
0.983333	0.161214
1	0.114535
0.99	0.802369
0.988333	0.525095
1	0.086119
0.964444	0.104976
1	0.043167
1
0.791448
0.949143
0.995
0.964381
0.946929
0.964444
0.614206
0.995
0.063451
0.992143
0.140429
0.993
0.973333
1
1
0.323179
0.586095
0.27929
0.993333
1
0.956667
0.372607
1
0.992143
0.735857
1
0.780956
0.995143
0.473437
1
0.942286
0.963
0.831
0.995
0.995
0.881917
0.977548
0.995
0.256417
0.286635
0.99
0.964444
0.9925
0.99
0.983333
0.958
0.52156
0.519543
0.644571
0.596392
0.521976
1
1
0.993333
0.768111
1
0.992143
1
1
1
0.749198
0.745754
0.984667
1
1
0.9875
1
0.786397
1
0.89856
0.993333
0.463619
0.865944
1
1
0.994444
0.963333
0.237
0.995
0.818948
0.853571
0.99
